# Supplementary material for: Identification and Validation of New Cancer Stem Cell-Related Genes and Their Regulatory microRNAs in Colorectal Cancerogenesis
Source: Biomedicines. 2021 Feb 11;9(2):179. doi: 10.3390/biomedicines9020179 (PMC7916981; doi:10.3390/biomedicines9020179)
Supplement: Supplementary file 1 [file biomedicines-09-00179-s001.zip]

Archive with 6 entries (6 files):
- Supp1.xlsx
- Supp2.xlsx
- Supp3.xlsx
- Supp4.xlsx
- Supp5.xlsx
- Supp6.xlsx
