# Supplementary material for: Identification and Validation of New Cancer Stem Cell-Related Genes and Their Regulatory microRNAs in Colorectal Cancerogenesis
Source: Biomedicines. 2021 Feb 11;9(2):179. doi: 10.3390/biomedicines9020179 (PMC7916981; doi:10.3390/biomedicines9020179)
Supplement: Supplementary file 1 [file biomedicines-09-00179-s001.zip › Supp1.xlsx]

## Sheet: Supplementary table 1
Database	Settings/search terms
MiRTar (http://mirtarbase.mbc.nctu.edu.tw/php/index.php)	-Validation methods: “strong evidence” if available, otherwise “less strong evidence”
	- “Expression” and TCGA searched for relevant datasets with differential expression, high R and P value statistics
miRDB (http://mirdb.org/)	-Exclude gene targets with less than “80” target prediction score
	-Exclude miRNAs with more than 800 predicted targets in genome
	- Human
Mirna-coadread (http://mirna-coadread.omics.si/)	-Inserted query gene
TarBase (http://carolina.imis.athena-innovation.gr/diana_tools/web/index.php?r=tarbasev8%2Findex)	- Homo sapiens
	- Low throughput/if no results then high throughput
	- Validation type: direct
TargetScan (http://www.targetscan.org/vert_72/)	- Human
	- Conserved
Pubmed (https://www.ncbi.nlm.nih.gov/pubmed/)	- Gene name and mirna search terms
	- Additional search for relevant references for miRNA targets identified in other databases
miRBase (http://www.mirbase.org/)	- Check for miRNA integration/
	discontinuation
	- Method of determination of miRNA
