# Supplementary material for: Identification and Validation of New Cancer Stem Cell-Related Genes and Their Regulatory microRNAs in Colorectal Cancerogenesis
Source: Biomedicines. 2021 Feb 11;9(2):179. doi: 10.3390/biomedicines9020179 (PMC7916981; doi:10.3390/biomedicines9020179)
Supplement: Supplementary file 1 [file biomedicines-09-00179-s001.zip › Supp2.xlsx]

## Sheet: Supplementary table 2
L1TD1 (Hs00957468_m1)	NORMAL MUCOSA	ADENOMA	ADENOMA WITH EARLY CARCINOMA	CRC N0	CRC N+			ADENOMA VS CRC	L1TD1	SLITRK6	ST6GALNAC1	TCEA3
NORMAL MUCOSA	1	/	/	/	≤ 0.01			Exact significance	/	/	/	0.020
ADENOMA		1	/	/	≤ 0.05
ADENOMA WITH EARLY CARCINOMA			1	/	/
CRC N0				1	/
CRC N+					1
SLITRK6 (Hs00536106_s1)	NORMAL MUCOSA	ADENOMA	ADENOMA WITH EARLY CARCINOMA	CRC N0	CRC N+
NORMAL MUCOSA	1	≤ 0.01	/	/	≤ 0.05
ADENOMA		1	/	/	/
ADENOMA WITH EARLY CARCINOMA			1	/	/
CRC N0				1	/
CRC N+					1
ST6GALNAC1 (Hs01027885_m1)	NORMAL MUCOSA	ADENOMA	ADENOMA WITH EARLY CARCINOMA	CRC N0	CRC N+
NORMAL MUCOSA	1	/	/	/	≤ 0.05
ADENOMA		1	/	/	/
ADENOMA WITH EARLY CARCINOMA			1	/	≤ 0.05
CRC N0				1	/
CRC N+					1
TCEA3 (Hs00957468_m1)	NORMAL MUCOSA	ADENOMA	ADENOMA WITH EARLY CARCINOMA	CRC N0	CRC N+
NORMAL MUCOSA	1	/	≤ 0.01	≤ 0.01	/
ADENOMA		1	≤ 0.001	≤ 0.001	/
ADENOMA WITH EARLY CARCINOMA			1	/	≤ 0.001
CRC N0				1	≤ 0.001
CRC N+					1
