# Supplementary material for: Identification and Validation of New Cancer Stem Cell-Related Genes and Their Regulatory microRNAs in Colorectal Cancerogenesis
Source: Biomedicines. 2021 Feb 11;9(2):179. doi: 10.3390/biomedicines9020179 (PMC7916981; doi:10.3390/biomedicines9020179)
Supplement: Supplementary file 1 [file biomedicines-09-00179-s001.zip › Supp3.xlsx]

## Sheet: Supplementary table 3
Gene	miRNA	Evidence/ target score	DATABASE (mirtar, mirdb, mirna-coadread, tarbase, targetscan)/study(pubmed search gene name and mirna)	Top R value (Coadread)/Target score from mirDB	Top p value (Coadread)	Dataset	Related dataset	Important references
L1TD1	hsa-miR-1303	NGS	MirTAR, MIRNA-COADREAD	0.666	2.6e-4	GSE42095 Differentiated embryonic stem cells		22348132
L1TD1	mir-29 family (a,b,c)							22334722
SLITRK6	hsa-miR-199a-3p	88	MirDB	Target score >80, less than 800 targets				27145368
SLITRK6	hsa-miR-376b-3p	80	MirDB	Target score >80, less than 800 targets
								28693229
SLITRK6	hsa-miR-425-5p		TarBase	Direct validation, Immunoprecipitation		Mammary gland		24906430
ST6GALNAC1	hsa-miR-335-5p	Microarray	MirTAR	-0.612	0.02	GSE19350 CNS germ cell tumors	GSE35602 Colorectal cancer stromal tissue	25484364
ST6GALNAC1	hsa-miR-484	NGS	MirTAR	-0.274	2.9e-3	GSE19536 Breast cancer		28548123; 25807655
TCEA3	hsa-miR-335-5p	Microarray	MirTAR, MIRNA-COADREAD	-0.723	1.6e-4	GSE34608 Pulmonary tuberculosis and sarcoidosis	GSE35602 Colorectal cancer stromal tissue
								25484364
TCEA3	hsa-miR-1827	NGS	MirTAR, MIRNA-COADREAD	-0.599	9.9e-4	GSE26953 Aortic valvular endothelial cells	GSE42095 Differentiated embryonic stem cells	28817181
TCEA3	hsa-miR-1233-3p	NGS	MirTAR, MIRNA-COADREAD	-0.549	0.03	GSE28260 Renal cortex and medulla	GSE35602 Colorectal cancer stromal tissue
TCEA3	hsa-miR-1225-3p	NGS	MirTAR, MIRNA-COADREAD	-0.509	6.6e-3	GSE42095 Differentiated embryonic stem cells	GSE35602 Colorectal cancer stromal tissue
TCEA3	hsa-miR-940	NGS	MirTAR, MIRNA-COADREAD	-0.551	3.2e-3	GSE42095 Differentiated embryonic stem cells	GSE35602 Colorectal cancer stromal tissue
								27780077
TCEA3	hsa-miR-665	NGS	MirTAR, MIRNA-COADREAD	-0.541	6.9e-3	GSE42095 Differentiated embryonic stem cells	GSE35602 Colorectal cancer stromal tissue
								27904698, 29207642
TCEA3	hsa-miR-29c-5p	82	MirDB	Target score >80, less than 800 targets				25126546; 30376837
TCEA3	hsa-miR-24-3p		TarBase	Direct validation, Immunoprecipitation		umbilical vein; cell line		24038734
TCEA3	hsa-miR-330-3p		Targetscan					23337504
