# Supplementary material for: Identification and Validation of New Cancer Stem Cell-Related Genes and Their Regulatory microRNAs in Colorectal Cancerogenesis
Source: Biomedicines. 2021 Feb 11;9(2):179. doi: 10.3390/biomedicines9020179 (PMC7916981; doi:10.3390/biomedicines9020179)
Supplement: Supplementary file 1 [file biomedicines-09-00179-s001.zip › Supp4.xlsx]

## Sheet: Supplementary table 4
			∆G binding site		up 70bp		down 70 bp		30upmature30down
	Leftmost position of binding site	Perfect complementarity to seed region (1-8)	∆G mFold	∆G Vienna	∆G mFold	∆G Vienna	∆G mFold	∆G Vienna	∆G mFold	∆G Vienna	Secondary structure
L1TD1			kcal/mol
hsa-mir-1303	311	1-2, 4-8	1.4	-0.22	-25.00	-23.89	-12.30	-12.52	-16.7	-20.63	joint, free end, interior loop, hairpin
hsa-mir-29a-5p	171	1-2,5-6
hsa-mir-29a-3p	383	1,3-4, 6-7
hsa-mir-29b-5p	262	2-4,6-8	-2	-2.19	-13.85	-12.10	-9.8	-9.97	-16.50	-17.29	hairpin, interior loop, free end (loop)
hsa-mir-29b-3p	384	1,3-4,6-7
hsa-mir-29c-5p	511	1-2,5
hsa-mir-29c-3p	384	1,3-4,7-8
SLITRK6
hsa-mir-199a-3p	1075	2,5-8	-5.00	-5	-9.20	-9.04	-14.70	-11.12	-8.70	-10.08	joint, free end, interior loop
hsa-mir-376b-3p	745	1-2,5,7-8
hsa-mir-425-5p	1018	1-4,6-7	-1.9	-1.6	-2.6	-3.44	-13	-13.59	-11.10	-12.46	hairpin, interior loop, interior loop with free end
ST6GALNAC1
hsa-mir-335-5p	273	3,5,6	3.9	0	-5.70	-5.56	-14	-14.54	-6.70	-7.70	hairpin, joint, interior loop
hsa-mir-484	425	1-2,6-7
TCEA3
hsa-mir-335-5p	256	2020-07-02	-3	-3.21	-8.10	-9.08	-14.90	-15.10	-8.00	-9.11	joint, interior loop, hairpin
hsa-miR-1827	7	2,5-8
hsa-miR-1233-3p	143	2,5-7	-0.5	-1.04	-10.50	-9.29	-18.50	-20.09	-13.40	-15.25	hairpin, multiple-branching loop, joint, interior loop
hsa-miR-1225-3p	135	1,3,5-6,8	1.2	-0.20	-10.50	-10.00	-23.5	-23.7	-17.60	-18.99	joint, interior loop, stem, free end loop
hsa-miR-940	187	1-2,5
hsa-miR-665	138	2020-04-01
hsa-miR-24-3p	332	1,3-5
hsa-miR-330-3p	90	1-2,4,7
