# Supplementary material for: Identification and Validation of New Cancer Stem Cell-Related Genes and Their Regulatory microRNAs in Colorectal Cancerogenesis
Source: Biomedicines. 2021 Feb 11;9(2):179. doi: 10.3390/biomedicines9020179 (PMC7916981; doi:10.3390/biomedicines9020179)
Supplement: Supplementary file 1 [file biomedicines-09-00179-s001.zip › Supp5.xlsx]

## Sheet: Supplementary table 5
miR Name	Associated gene	leftmost position of predicted target site in 3'UTR	folding energy (in kcal/mol)	p value	Settings
hsa-miR-29b-1-5p MIMAT0004514	L1TD1	746	-21.90	1.55E-1	8mer, 1 wobble, 1 unpair
hsa-miR-199a-3p MIMAT0000232	SLITRK6	1073	-12.90	2.99E-2
hsa-miR-29b-1-5p MIMAT0004514	L1TD1	625	-23.10	1.99E-1	7mer, 1 wobble, 1 unpair
hsa-miR-29b-1-5p MIMAT0004514	L1TD1	746	-21.90	1.55E-1
hsa-miR-199a-3p MIMAT0000232	SLITRK6	1073	-12.90	2.99E-2
hsa-miR-376b-3p MIMAT0002172	SLITRK6	1021	-13.20	1.04E-1
hsa-miR-1233-3p MIMAT0005588	TCEA3	57	-15.10	3.44E-1
