# Supplementary material for: Identification and Validation of New Cancer Stem Cell-Related Genes and Their Regulatory microRNAs in Colorectal Cancerogenesis
Source: Biomedicines. 2021 Feb 11;9(2):179. doi: 10.3390/biomedicines9020179 (PMC7916981; doi:10.3390/biomedicines9020179)
Supplement: Supplementary file 1 [file biomedicines-09-00179-s001.zip › Supp6.xlsx]

## Sheet: Supplementary table 6
miR-199a-3p	NORMAL MUCOSA	ADENOMA	ADENOMA WITH EARLY CARCINOMA	CRC NO	CRC N+						ADENOMA VS CRC	miR-199a-3p	miR-425-5p	miR-1225-3p	miR-1233-3p	miR-1303
NORMAL MUCOSA	1	/	/	/	/						Exact significance	/	≤ 0.05	≤ 0.05	≤ 0.05	≤ 0.05
ADENOMA		1	/	/	/
ADENOMA WITH EARLY CARCINOMA			1	/	/
CRC N0				1	/
CRC N+					1
miR-425-5p	NORMAL MUCOSA	ADENOMA	ADENOMA WITH EARLY CARCINOMA	CRC NO	CRC N+
NORMAL MUCOSA	1	≤ 0.001	≤ 0.001	≤ 0.01	/
ADENOMA		1	/	/	≤ 0.01
ADENOMA WITH EARLY CARCINOMA			1	/	≤ 0.05
CRC N0				1	≤ 0.01
CRC N+					1
miR-1225-3p	NORMAL MUCOSA	ADENOMA	ADENOMA WITH EARLY CARCINOMA	CRC NO	CRC N+
NORMAL MUCOSA	1	≤ 0.001	≤ 0.001	≤ 0.001	≤ 0.05
ADENOMA		1	/	/	≤ 0.01
ADENOMA WITH EARLY CARCINOMA			1	/	/
CRC N0				1	/
CRC N+					1
miR-1233-3p	NORMAL MUCOSA	ADENOMA	ADENOMA WITH EARLY CARCINOMA	CRC NO	CRC N+
NORMAL MUCOSA	1	≤ 0.001	≤ 0.01	≤ 0.001	/
ADENOMA		1	/	/	≤ 0.01
ADENOMA WITH EARLY CARCINOMA			1	/	/
CRC N0				1	/
CRC N+					1
miR-1303	NORMAL MUCOSA	ADENOMA	ADENOMA WITH EARLY CARCINOMA	CRC NO	CRC N+
NORMAL MUCOSA	1	≤ 0.05	/	/	/
ADENOMA		1	≤ 0.05	/	≤ 0.05
ADENOMA WITH EARLY CARCINOMA			1	/	/
CRC N0				1	/
CRC N+					1
